# Supplementary material for: Genome-Wide In Silico Identification and Comparative Analysis of Dof Gene Family in Brassica napus
Source: Plants (Basel). 2021 Apr 7;10(4):709. doi: 10.3390/plants10040709 (PMC8067633; doi:10.3390/plants10040709)
Supplement: Supplementary file 1 [file plants-10-00709-s001.zip]

Archive with 4 entries (3 files):
- supplementary-xml/
- supplementary-xml/Figure S1.svg
- supplementary-xml/Figure S2.svg
- supplementary-xml/plants-1145966-supplementary.v3.xlsx
